# Supplementary material for: The prognostic value of neutrophil-to-lymphocyte ratio in patients with traumatic brain injury: A systematic review
Source: Front Neurol. 2022 Oct 24;13:1021877. doi: 10.3389/fneur.2022.1021877 (PMC9638118; doi:10.3389/fneur.2022.1021877)
Supplement: Supplementary file 1 [file Table_1.XLS]

## Sheet: Feuil1
	Supplementary Table 1: Characteristics of prediction model
	Source	Event/total (prevalence)	NLC characteristics
			Cutoff value	TP	FP	TN	FN	Sensitivity	Specificity	AUC
	Kimball et al. (2020)	150/188 (80 %)	NR	NR	NR	NR	NR	NR	NR	NR
	Corbett et al. (2019)	151/388 (39 %)	NR	NR	NR	NR	NR	NR	NR	0.5
	Siwicka-Gieroba et al. (2019)	42/144 (29 %)	15.63	24	86	18	16	58.00 %	15.73 %	NR
	Zhao et al. (2019)	341/1291 (26 %)	NR	NR	NR	NR	NR	NR	NR	0.827
	Chen et al. (2018)	257/316 (81 %)	18.16	191	16	66	43	74.30 %	72.90 %	0.775
	Chen et al. (2017)
	One-year mortality	248/688 (36 %)	16.23	149	121	99	319	0.601	0.725	0.704
	Unfavorable outcome	508/688 (74 %)	13.05	306	52	202	128	0.602	0.711	0.723
	Acar et al. (2015)
	4.92 cutoff	100/200 (50 %)	4.29	58	10	42	90	0.58	0.9	0.765
	1.2 cutoff	100/200 (50 %)	1.2	90	74	10	26	0.9	0.26	0.765
	Akilli et al. (2014)	164/373 (44 %)	11.9	61	38	103	171	0.3704	0.818	0.610
